# Supplementary material for: Characteristics and driving mechanisms of species beta diversity in desert plant communities
Source: PLoS One. 2021 Jan 11;16(1):e0245249. doi: 10.1371/journal.pone.0245249 (PMC7799812; doi:10.1371/journal.pone.0245249)
Supplement: S1 Data — (XLSX) [file pone.0245249.s004.xlsx]

## Sheet: Fig2
	tree			shrub			herb				tree		shrub		herb
	MDS1	MDS2		MDS1	MDS2		MDS1	MDS2			MDS1	MDS2	MDS1	MDS2	MDS1	MDS2
Bray-Curtis	-1.08427	6.75756e-08		-1.21877	-0.530637		-0.668654	-0.128918		Jaccard	-1.15579	-0.202249	-0.844548	-0.162783	-1.57668	-0.685321
	-1.08427	-8.34412e-09		-0.780677	-0.100859		-1.17742	-0.288817			-1.15579	-0.202249	-1.48735	-0.364299	-0.977036	-0.122784
	-1.08427	-8.34412e-09		-0.759748	-0.169282		-0.894006	-0.531046			-1.15579	-0.202249	-1.12956	-0.670856	-0.943744	-0.21698
	0.660699	8.71336e-10		-0.89958	0.0704195		-0.590585	-0.0251048			0.70497	-0.1656	-0.746171	-0.0318163	-1.11389	0.0992707
	-0.0712807	-2.99437e-09		-0.900258	0.643759		-0.571969	0.0639856			-0.0261657	0.545448	-0.722532	0.0807981	-1.30157	0.492048
	0.145462	-1.84971e-09		-1.06337	-0.685647		-1.1481	0.0221412			0.260615	0.420749	-1.45024	0.0282723	-1.37119	-0.810586
	0.649066	8.099e-10		-1.13585	0.493368		0.148714	-0.217036			0.704009	-0.144802	0.187981	-0.274295	-1.25155	0.87658
	-0.0712807	-2.99437e-09		-0.597831	-0.726003		-0.3901	0.271997			-0.0261657	0.545448	-0.492758	0.343493	-0.778477	-0.915643
	0.779532	1.49891e-09		-0.390562	0.431275		0.111295	0.247396			0.732343	-0.333778	0.140555	0.312391	-0.494035	0.593412
	0.915732	2.21821e-09		0.256032	0.362758		-0.0325153	-0.218639			0.73578	-0.530031	-0.0410283	-0.276642	0.32436	0.457035
	0.915732	2.21821e-09		0.250087	0.371678		-0.0374541	-0.735824			0.73578	-0.530031	-0.0471786	-0.929543	0.317109	0.46613
	0.63632	7.42591e-10		-0.596303	0.537116		-0.0509368	-0.114192			0.68922	-0.128435	-0.0643982	-0.144753	-0.753302	0.719714
	0.495843	7.05341e-13		-0.195974	0.37086		0.0167056	-0.106897			0.596299	0.0494202	0.0210699	-0.135378	-0.24765	0.492644
	0.501789	3.21079e-11		-0.538502	0.596258		-0.0694409	0.0716011			0.610646	0.0458551	-0.0877504	0.0901526	-0.704148	0.764841
	0.822823	1.72754e-09		-0.483508	-0.22765		-0.161042	-0.414305			0.753483	-0.394878	-0.203334	-0.523541	-0.59812	-0.312076
	0.738162	1.28043e-09		0.256623	0.360792		0.238064	-0.424483			0.73516	-0.268821	0.301088	-0.535951	0.324508	0.456612
	-1.08427	-8.34412e-09		0.954909	0.0475717		0.325698	-0.219472			-1.15579	-0.202249	0.411455	-0.277141	1.21175	0.0611293
	-1.08427	-8.34412e-09		0.344433	-0.335329		0.452027	0.16745			-1.15579	-0.202249	0.57098	0.211664	0.448091	-0.436573
	0.438745	-3.00838e-10		0.893454	0.348249		0.797426	-0.667846			0.559448	0.121113	1.00729	-0.843024	1.13012	0.438832
	-1.08427	-8.34412e-09		0.448258	-0.251349		0.643679	-0.065906			-1.15579	-0.202249	0.81294	-0.0833371	0.576098	-0.32944
	0.326585	-8.93173e-10		0.996115	0.6926		1.33144	-0.509671			0.45803	0.249595	1.68264	-0.642789	1.24244	0.884506
	-1.08427	-8.34412e-09		0.481503	0.412468		0.161281	-0.331743			-1.15579	-0.202249	0.20378	-0.419247	0.616737	0.524419
	-0.984268	-7.816e-09		0.326961	-0.34293		0.274997	0.146144			-1.10919	-0.0617301	0.347344	0.184678	0.424739	-0.445147
	0.177868	-1.67857e-09		0.364585	-0.318547		0.0710683	0.433221			0.306665	0.401176	0.0897284	0.547105	0.473074	-0.412927
	-0.271768	-4.05317e-09		0.344924	0.350726		0.0774875	0.133322			-0.319274	0.559964	0.097858	0.168176	0.438476	0.441161
	0.495843	7.05341e-13		0.954909	0.0475717		-0.0167117	0.969258			0.596299	0.0494202	-0.021347	1.22434	1.21175	0.0611293
	0.0712878	-2.24144e-09		0.647691	-1.17021		0.556483	0.425863			0.164882	0.468656	0.702752	0.537919	0.786131	-1.52386
	-0.344931	-4.43956e-09		0.886073	-0.433788		0.536581	0.485542			-0.425475	0.544515	0.677629	0.61335	1.11656	-0.523822
	0.561915	3.49642e-10		0.954909	0.0475717		0.544487	0.728531			0.653199	-0.0275097	0.687484	0.920362	1.21175	0.0611293
				0.199469	-0.89281		-0.478502	0.833448					-0.60437	1.0527	0.257699	-1.15544

## Sheet: Fig3
	distance	Mantel.cor Pr(Man	After adding soil environmental variables
tree	288	0.10235	0.088241
	624	-0.0077543	-0.031356
	960	-0.1387	-0.107365
	1296	-0.16108	-0.081216
	1632	-0.086708	-0.035153
	1968	0.069121	0.028891
	2304	0.10793	0.074741
	2640	0.16622	0.114099
	2976	-0.010434	0.030099
	3312	-0.083348	-0.031864
shrub	288	0.10455	0.068813
	624	-0.065427	-0.089659
	960	-0.180081	-0.12186
	1296	-0.078341	-0.036837
	1632	-0.019515	0.0076499
	1968	-0.038316	0.016224
	2304	-0.0121	0.03298
	2640	0.112575	0.12059
	2976	0.142971	0.10224
	3312	0.124158	-0.0025114
herb	288	0.12047	0.068301
	624	0.023651	-4.8464e-05
	960	-0.016074	0.012604
	1296	-0.078069	-0.049749
	1632	-0.11826	-0.10528
	1968	-0.070942	0.0068313
	2304	-0.066651	0.0098871
	2640	0.034879	0.00441
	2976	0.058292	0.025785
	3312	0.062628	0.032177

## Sheet: Fig4
	tree									shrubs						herbs
	SPE	EN	GEO							SPE	EN	GEO				SPE	GEO	EN
	0	2.05607	0.519496							0.176704	2.08615	0.526977				0.526977	0.411371	2.08615
	0	2.50439	1.37924							0.256686	2.53641	1.39905				1.39905	0.422957	2.53641
	0.648232	2.19317	1.92264							0.200689	2.22431	1.95027				1.95027	0.504575	2.22431
	0.372825	1.90101	2.1169							0.24628	1.924	2.1474				2.1474	0.567086	1.924
	0.43695	2.31239	3.12387							0.357431	2.34303	3.16876				3.16876	0.298483	2.34303
	0.641408	3.58044	3.66889							0.6119	3.62955	3.72163				3.72163	0.796491	3.62955
	0.372825	3.39815	4.03839							0.524628	3.43679	4.0965				4.0965	0.323897	3.43679
	0.732581	4.18865	4.29005							0.53072	4.24196	4.35184				4.35184	0.844466	4.24196
	1	4.46323	4.37263							0.546023	4.51992	4.43573				4.43573	1	4.51992
	1	4.57141	4.05855							0.679522	4.62735	4.11737				4.11737	1	4.62735
	0.634137	4.42315	3.97529							0.580466	4.47673	4.03312				4.03312	0.845144	4.47673
	0.564726	4.7729	3.84295							0.562746	4.83226	3.89912				3.89912	0.904284	4.83226
	0.56735	4.67505	3.28527							0.478626	4.73371	3.33395				3.33395	0.899589	4.73371
	0.774597	4.2514	3.33288							0.574105	4.30859	3.38249				3.38249	0.665558	4.30859
	0.699433	3.53564	3.38623							0.409619	3.5847	3.43686				3.43686	1	3.5847
	0	5.20268	4.28831							0.691047	4.7712	3.92584				3.92584	1	4.7712
	0	5.03782	4.1804							0.707178	5.26576	4.35194				4.35194	0.867906	5.26576
	0.540575	6.0879	3.63622							0.912933	5.09699	4.24282				4.24282	1	5.09699
	0	5.66858	3.5154							0.748529	6.15132	3.69163				3.69163	0.867504	6.15132
	0.497637	5.74815	3.63554							1	5.73674	3.56958				3.56958	1	5.73674
	0	5.6074	3.75268							0.572284	5.81661	3.69172				3.69172	1	5.81661
	0.0971329	5.94564	3.99976							0.607893	5.67975	3.8108				3.8108	0.853877	5.67975
	0.447214	6.02179	4.15457							0.523053	6.01678	4.06149				4.06149	0.875584	6.01678
	0.317837	6.3768	4.36774							0.600327	6.09185	4.21869				4.21869	1	6.09185
	0.564726	6.20164	4.30566							0.720602	6.4483	4.4351				4.4351	1	6.4483
	0.414214	5.9063	4.42042							0.730139	6.27605	4.37261				4.37261	1	6.27605
	0.298217	6.11102	4.55112							0.722672	5.97975	4.48927				4.48927	1	5.97975
	0.595267	6.53263	4.66663							0.697376	6.18721	4.62215				4.62215	1	6.18721
	0	2.60663	0.860417							0.394173	6.60933	4.73957				4.73957	0.706546	6.60933
	0.648232	2.7376	1.40344							0.193161	2.639	0.872756				0.872756	0.0848011	2.639
	0.372825	1.41702	1.59742							0.313024	2.77607	1.42359				1.42359	0.163862	2.77607
	0.43695	2.2607	2.60465							0.418015	1.43315	1.62043				1.62043	0.601432	1.43315
	0.641408	3.56879	3.14954							0.261392	2.29417	2.64206				2.64206	0.435679	2.29417
	0.372825	3.41782	3.51893							0.809193	3.62231	3.19481				3.19481	0.440058	3.62231
	0.732581	4.10953	3.77056							0.730754	3.46223	3.56956				3.56956	0.399572	3.46223
	1	4.09396	3.85332							0.754079	4.16613	3.82486				3.82486	0.627016	4.16613
	1	4.37216	3.54067							0.760448	4.14903	3.90894				3.90894	0.850568	4.14903
	0.634137	4.31272	3.45924							0.900563	4.42973	3.59205				3.59205	0.799375	4.42973
	0.564726	4.57544	3.3301							0.80168	4.36925	3.50965				3.50965	0.463069	4.36925
	0.56735	4.56302	2.78469							0.781453	4.63623	3.37892				3.37892	0.796024	4.63623
	0.774597	3.82578	2.83684							0.688756	4.62412	2.82625				2.82625	0.507459	4.62412
	0.699433	3.2433	2.89531							0.790034	3.88134	2.8794				2.8794	0.255713	3.88134
	0	4.78643	3.7882							0.586046	3.29234	2.93898				2.93898	0.855869	3.29234
	0	5.00943	3.68715							0.906137	4.28785	3.42235				3.42235	1	4.28785
	0.540575	5.91786	3.1689							0.94138	4.8476	3.8447				3.8447	0.858956	4.8476
	0	5.53926	3.0653							0.903688	5.0729	3.74258				3.74258	1	5.0729
	0.497637	5.50008	3.18917							1	5.98267	3.21776				3.21776	0.858674	5.98267
	0	5.29613	3.30954							1	5.61038	3.11322				3.11322	1	5.61038
	0.0971329	5.75963	3.55051							0.770675	5.56945	3.23914				3.23914	0.917196	5.56945
	0.447214	5.87452	3.70505							0.840184	5.36923	3.36151				3.36151	0.844037	5.36923
	0.317837	6.16105	3.91645							0.777544	5.83286	3.606				3.606	0.867124	5.83286
	0.564726	5.95822	3.86756							0.833146	5.94676	3.76292				3.76292	0.903853	5.94676
	0.414214	5.68743	3.98465							1	6.23365	3.97753				3.97753	1	6.23365
	0.298217	5.92742	4.11864							1	6.03387	3.92844				3.92844	1	6.03387
	0.595267	6.34243	4.23626							1	5.76274	4.04746				4.04746	1	5.76274
	0.648232	4.06318	0.543722							1	6.00608	4.18369				4.18369	1	6.00608
	0.372825	3.2859	0.741888							0.609444	6.42107	4.30325				4.30325	0.689256	6.42107
	0.43695	4.07651	1.74477							0.475746	4.1164	0.551552				0.551552	0.250518	4.1164
	0.641408	5.32052	2.28998							0.492918	3.32224	0.752662				0.752662	0.641568	3.32224
	0.372825	5.29494	2.66004							0.376088	4.1281	1.76986				1.76986	0.472915	4.1281
	0.732581	5.99335	2.91256							0.764157	5.39091	2.32293				2.32293	0.544408	5.39091
	1	6.18199	2.99764							0.748461	5.35735	2.69835				2.69835	0.321137	5.35735
	1	6.23599	2.69283							0.771465	6.06845	2.95457				2.95457	0.672541	6.06845
	0.634137	6.20642	2.6189							0.706022	6.25923	3.04101				3.04101	0.845416	6.25923
	0.564726	6.48876	2.50177							0.748341	6.31164	2.73211				2.73211	0.792604	6.31164
	0.56735	6.45808	2.00209							0.650097	6.2815	2.65736				2.65736	0.5637	6.2815
	0.774597	5.88662	2.06802							0.694613	6.56853	2.53887				2.53887	0.789207	6.56853
	0.699433	5.15692	2.1414							0.591604	6.53797	2.03274				2.03274	0.561547	6.53797
	0	6.83242	2.9969							0.711851	5.96471	2.09991				2.09991	0.294309	5.96471
	0	6.83215	2.91611							0.610751	5.22621	2.17467				2.17467	0.850889	5.22621
	0.540575	7.82583	2.47711							0.824299	6.37545	2.63445				2.63445	1	6.37545
	0	7.41992	2.42241							0.945421	6.91492	3.04235				3.04235	0.854076	6.91492
	0.497637	7.42698	2.55239							0.911016	6.91297	2.96084				2.96084	1	6.91297
	0	7.21818	2.67771							1	7.91015	2.51657				2.51657	0.853868	7.91015
	0.0971329	7.64994	2.89752							1	7.50928	2.46168				2.46168	1	7.50928
	0.447214	7.77045	3.04824							0.68877	7.51552	2.59381				2.59381	0.914327	7.51552
	0.317837	8.08063	3.25151							0.851544	7.31048	2.7212				2.7212	0.838676	7.31048
	0.564726	7.85494	3.23555							0.795343	7.74161	2.94421				2.94421	0.862511	7.74161
	0.414214	7.59768	3.35599							0.755617	7.86144	3.09726				3.09726	0.900458	7.86144
	0.298217	7.81226	3.49538							1	8.1725	3.3036				3.3036	1	8.1725
	0.595267	8.23447	3.61593							1	7.94917	3.28794				3.28794	1	7.94917
	0.221802	1.71975	0.206547							1	7.69173	3.41037				3.41037	1	7.69173
	0.164646	1.33813	1.20124							1	7.9092	3.55208				3.55208	1	7.9092
	0.0048198	2.15584	1.74632							0.605463	8.33164	3.6746				3.6746	0.679949	8.33164
	0.221802	2.54065	2.11632							0.217694	1.74162	0.20965				0.20965	0.543431	1.74162
	0.0571907	2.76774	2.36898							0.419748	1.35202	1.2185				1.2185	0.447615	1.35202
	0.213422	3.05943	2.4549							0.644176	2.18114	1.77143				1.77143	0.258337	2.18114
	0.213422	3.22495	2.15498							0.628177	2.5654	2.1468				2.1468	0.561034	2.5654
	0.0099885	3.087	2.08678							0.585207	2.79789	2.40316				2.40316	0.629803	2.79789
	0.0611284	3.33842	1.97991							0.603737	3.09293	2.49045				2.49045	0.856193	3.09293
	0.0591333	3.16095	1.52953							0.640073	3.25858	2.18654				2.18654	0.806781	3.25858
	0.0841246	2.94573	1.60771							0.59749	3.11866	2.11763				2.11763	0.419928	3.11866
	0.0352288	2.1465	1.69386							0.59894	3.37428	2.00958				2.00958	0.803484	3.37428
	0.648232	3.89093	2.50298							0.600056	3.19522	1.5536				1.5536	0.473737	3.19522
	0.648232	3.67789	2.43988							0.605709	2.97962	1.63321				1.63321	0.235332	2.97962
	0.0797209	4.78894	2.07808							0.399707	2.17102	1.72094				1.72094	0.861307	2.17102
	0.648232	4.29597	2.0685							0.653371	3.53036	2.1501				2.1501	1	3.53036
	0.113864	4.38436	2.1993							0.667406	3.93205	2.5415				2.5415	0.864284	3.93205
	0.648232	4.26703	2.32491							0.907761	3.71502	2.47797				2.47797	1	3.71502
	0.518454	4.58044	2.52113							0.708959	4.83106	2.11207				2.11207	0.863928	4.83106
	0.15584	4.60067	2.66542							1	4.34177	2.10294				2.10294	1	4.34177
	0.273951	5.0259	2.85828							0.652678	4.43037	2.23589				2.23589	0.920329	4.43037
	0.0611284	4.84166	2.86905							0.582857	4.31665	2.36357				2.36357	0.849894	4.31665
	0.184483	4.54096	2.98989							0.528445	4.62922	2.56268				2.56268	0.872161	4.62922
	0.293313	4.73177	3.13106							0.580654	4.64765	2.70921				2.70921	0.907554	4.64765
	0.0382177	5.16153	3.2519							0.674596	5.07526	2.905				2.905	1	5.07526
	0.0551425	1.12422	1.01112							0.68638	4.89366	2.91644				2.91644	1	4.89366
	0.216751	2.44927	1.55407							0.677157	4.59188	3.03927				3.03927	1	4.59188
	0	2.30731	1.92216							0.645683	4.78533	3.18279				3.18279	1	4.78533
	0.282578	2.94985	2.1732							0.592587	5.21583	3.30561				3.30561	0.699513	5.21583
	0.45685	3.0732	2.25645							0.248014	1.14078	1.0256				1.0256	0.793576	1.14078
	0.45685	3.21505	1.95175							0.592561	2.48632	1.57635				1.57635	0.501298	2.48632
	0.211346	3.14277	1.88145							0.422841	2.33782	1.94978				1.94978	0.744724	2.33782
	0.158525	3.43138	1.77338							0.532228	2.99157	2.20449				2.20449	0.490021	2.99157
	0.160563	3.38302	1.33124							0.550988	3.115	2.28906				2.28906	0.69211	3.115
	0.311744	2.99565	1.41244							0.621142	3.25824	1.98027				1.98027	0.64786	3.25824
	0.259055	2.30449	1.50188							0.544643	3.18487	1.90922				1.90922	0.431028	3.18487
	0.372825	3.76797	2.29862							0.546114	3.47792	1.79995				1.79995	0.646106	3.47792
	0.372825	3.79576	2.23875							0.547247	3.4296	1.35234				1.35234	0.482784	3.4296
	0.139613	4.73848	1.89902							0.552996	3.03658	1.43502				1.43502	0.658955	3.03658
	0.372825	4.39251	1.90454							0.430576	2.33718	1.52608				1.52608	0.696664	2.33718
	0.10528	4.38791	2.03465							0.633668	3.47186	1.94609				1.94609	0.818499	3.47186
	0.372825	4.30268	2.15954							0.485107	3.81637	2.33407				2.33407	0.829112	3.81637
	0.266057	4.63261	2.34708							0.91827	3.84473	2.27383				2.27383	0.822643	3.84473
	0.0637583	4.70314	2.48879							0.680801	4.79005	1.93033				1.93033	0.831707	4.79005
	0.0491619	5.01906	2.67787							1	4.44959	1.93648				1.93648	0.831017	4.44959
	0.158525	4.8568	2.69673							0.651201	4.44375	2.06874				2.06874	0.752682	4.44375
	0.0358522	4.61154	2.81728							0.549487	4.36169	2.19569				2.19569	0.830092	4.36169
	0.0671429	4.83764	2.95856							0.475854	4.69205	2.386				2.386	0.828563	4.69205
	0.182042	5.21389	3.07914							0.542085	4.7616	2.52991				2.52991	0.737648	4.7616
	0.1597	1.40626	0.545489							0.647647	5.07843	2.72188				2.72188	0.818499	5.07843
	0.0551425	1.5087	0.916832							0.658921	4.91889	2.74152				2.74152	0.844832	4.91889
	0.223946	2.00886	1.17162							0.65009	4.67297	2.86405				2.86405	0.825733	4.67297
	0.391837	2.20671	1.26477							0.620399	4.90229	3.00768				3.00768	0.818499	4.90229
	0.391837	2.39091	1.00431							0.539678	5.27898	3.13024				3.13024	0.849845	5.27898
	0.154404	2.27919	0.978306							0.823543	1.4271	0.553354				0.553354	0.743412	1.4271
	0.102486	2.56934	0.947682							0.458964	1.52346	0.930093				0.930093	0.462022	1.52346
	0.104495	2.49078	0.902656							0.775486	2.03368	1.18862				1.18862	0.839597	2.03368
	0.252265	2.05314	1.00842							0.780414	2.23357	1.28328				1.28328	1	2.23357
	0.201041	1.30941	1.12057							0.908654	2.41793	1.01956				1.01956	1	2.41793
	0.43695	2.98398	1.56462							0.818457	2.30442	0.993585				0.993585	0.840359	2.30442
	0.43695	2.97134	1.58524							0.799878	2.59955	0.963044				0.963044	0.901056	2.59955
	0.0838249	4.06688	1.58612							0.758014	2.52055	0.918045				0.918045	0.896472	2.52055
	0.43695	3.55177	1.72971							0.807451	2.08003	1.02562				1.02562	0.655085	2.08003
	0.0498481	3.58952	1.83374							0.616548	1.32751	1.1397				1.1397	1	1.32751
	0.43695	3.41275	1.93538							0.913552	2.56036	1.32251				1.32251	1	2.56036
	0.325982	3.8147	2.02343							0.776726	3.01757	1.59031				1.59031	0.863305	3.01757
	0.00858568	3.91023	2.12648							0.912698	3.00311	1.61172				1.61172	1	3.00311
	0.104588	4.27947	2.26233							1	4.1023	1.61321				1.61321	0.862962	4.1023
	0.102486	4.05405	2.357							1	3.59215	1.75908				1.75908	1	3.59215
	0.0192522	3.7473	2.46588							0.788283	3.62934	1.86495				1.86495	1	3.62934
	0.12274	3.96697	2.59857							0.854171	3.45644	1.96838				1.96838	0.848817	3.45644
	0.125638	4.41905	2.70942							0.799409	3.85779	2.05803				2.05803	0.871235	3.85779
	0.216751	1.21	0.372188							0.847822	3.95201	2.16282				2.16282	1	3.95201
	0.0620276	0.837049	0.628456							1	4.32265	2.3009				2.3009	1	4.32265
	0.218466	1.20767	0.729044							1	4.10016	2.39728				2.39728	1	4.10016
	0.218466	1.28026	0.538877							1	3.79264	2.508				2.508	1	3.79264
	0.00516845	1.20166	0.583428							1	4.01536	2.64293				2.64293	1	4.01536
	0.056292	1.39114	0.666859							0.753716	4.4678	2.75565				2.75565	0.697621	4.4678
	0.0542981	1.30199	1.0146							0.489793	1.22357	0.377599				0.377599	0.901749	1.22357
	0.0889805	1.14002	1.09847							0.236181	0.842781	0.637636				0.637636	0.591596	0.842781
	0.0400554	0.649195	1.19123							0.312497	1.22078	0.739876				0.739876	0.83956	1.22078
	0.641408	1.91886	1.26771							0.345979	1.28872	0.547634				0.547634	0.784917	1.28872
	0.641408	1.85773	1.35499							0.318338	1.20873	0.593251				0.593251	0.36889	1.20873
	0.0748724	3.08233	1.60308							0.30552	1.40209	0.67826				0.67826	0.781474	1.40209
	0.641408	2.35343	1.80897							0.276756	1.31193	1.03077				1.03077	0.427942	1.31193
	0.108984	2.42435	1.88486							0.282068	1.15386	1.11616				1.11616	0.536958	1.15386
	0.641408	2.15404	1.9613							0.329513	0.656695	1.2106				1.2106	0.845226	0.656695
	0.512354	2.61759	1.97964							0.193597	1.55317	1.16762				1.16762	1	1.55317
	0.150907	2.75107	2.04869							0.457976	1.93636	1.28926				1.28926	1	1.93636
	0.268777	3.16848	2.13918							0.601891	1.86994	1.37815				1.37815	1	1.86994
	0.056292	2.85217	2.27524							0.369215	3.10019	1.62975				1.62975	1	3.10019
	0.179504	2.50077	2.3694							0.675325	2.37397	1.83868				1.83868	1	2.37397
	0.288086	2.70241	2.48857							0.32036	2.44506	1.91606				1.91606	0.911064	2.44506
	0.0333917	3.22751	2.58721							0.316541	2.17873	1.99399				1.99399	1	2.17873
	0.282578	1.14149	0.25696							0.404067	2.64098	2.01308				2.01308	1	2.64098
	0.45685	1.42262	0.366797							0.271724	2.77307	2.08348				2.08348	0.896592	2.77307
	0.45685	1.42411	0.344269							0.574089	3.19269	2.17568				2.17568	1	3.19269
	0.211346	1.20203	0.478753							0.3646	2.87875	2.31393				2.31393	1	2.87875
	0.158525	1.60247	0.659534							0.406964	2.52649	2.40977				2.40977	1	2.52649
	0.160563	1.58074	1.20733							0.543791	2.73083	2.53102				2.53102	1	2.73083
	0.311744	1.66146	1.26931							0.482481	3.2565	2.63139				2.63139	1	3.2565
	0.259055	1.49515	1.34107							0.394492	1.15873	0.260741				0.260741	0.809456	1.15873
	0.372825	1.93647	1.14041							0.558858	1.44354	0.372398				0.372398	0.893101	1.44354
	0.372825	1.80743	1.27732							0.685754	1.44458	0.350127				0.350127	0.89544	1.44458
	0.139613	2.82286	1.68684							0.591794	1.21906	0.486753				0.486753	0.812183	1.21906
	0.372825	2.36373	1.92131							0.574904	1.62569	0.670273				0.670273	0.793048	1.62569
	0.10528	2.434	1.97578							0.386624	1.60375	1.22561				1.22561	0.811215	1.60375
	0.372825	2.40751	2.03248							0.58553	1.67957	1.28878				1.28878	0.532673	1.67957
	0.266057	2.62955	2.00305							0.540184	1.50883	1.36188				1.36188	0.892842	1.50883
	0.0637583	2.73237	2.0455							0.559434	1.89448	1.17257				1.17257	0.884734	1.89448
	0.0491619	3.05322	2.10005							0.404552	1.9626	1.15988				1.15988	0.739478	1.9626
	0.158525	2.88451	2.26105							0.756657	1.83008	1.29897				1.29897	0.887862	1.83008
	0.0358522	2.60235	2.34184							0.75177	2.84833	1.71399				1.71399	0.741308	2.84833
	0.0671429	2.81199	2.44797							0.824975	2.39458	1.95191				1.95191	0.894099	2.39458
	0.182042	3.2037	2.5353							0.453082	2.46506	2.00757				2.00757	0.892513	2.46506
	0.154347	0.680351	0.130991							0.46706	2.44169	2.06548				2.06548	0.724089	2.44169
	0.154347	0.609082	0.380688							0.539352	2.66328	2.03619				2.03619	0.747901	2.66328
	0.0672176	0.409783	0.539123							0.459211	2.76512	2.07966				2.07966	0.890367	2.76512
	0.118734	0.633047	0.74725							0.725775	3.08688	2.13549				2.13549	0.884734	3.08688
	0.116719	0.529024	1.36649							0.570037	2.92151	2.29897				2.29897	0.904152	2.92151
	0.026805	1.18671	1.41406							0.558813	2.63811	2.38127				2.38127	0.890176	2.63811
	0.0219177	1.24691	1.47118							0.70438	2.85065	2.48934				2.48934	0.884734	2.85065
	0.732581	1.22258	1.09378							0.513829	3.2428	2.57825				2.57825	0.573933	3.2428
	0.732581	1.08229	1.26091							0.340045	0.69018	0.133156				0.133156	0.170831	0.69018
	0.137539	2.27573	1.76581							0.547275	0.614879	0.386551				0.386551	0.13194	0.614879
	0.732581	1.58418	2.01347							0.32872	0.412053	0.547447				0.547447	0.340565	0.412053
	0.172175	1.66252	2.05304							0.311522	0.639617	0.758709				0.758709	0.13509	0.639617
	0.732581	1.57981	2.09572							0.153172	0.534454	1.38668				1.38668	0.317881	0.534454
	0.593235	1.86141	2.03485							0.477599	1.19501	1.43517				1.43517	0.69205	1.19501
	0.214947	1.96277	2.05828							0.419185	1.25541	1.49338				1.49338	0.174765	1.25541
	0.336413	2.37615	2.08679							0.321053	1.35773	1.22122				1.22122	0.275768	1.35773
	0.118734	2.11748	2.26247							0.340699	1.23572	1.11216				1.11216	0.323573	1.23572
	0.244251	1.79257	2.33271							0.619867	1.09022	1.28184				1.28184	0.294524	1.09022
	0.356484	1.99815	2.42822							0.486312	2.28849	1.79354				1.79354	0.335146	2.28849
	0.0956174	2.46559	2.50646							0.681232	1.60015	2.04485				2.04485	0.332072	1.60015
	0	0.837663	0.37575							0.335049	1.67863	2.08539				2.08539	0.23648	1.67863
	0.223888	0.767555	0.52564							0.172792	1.59939	2.12907				2.12907	0.327947	1.59939
	0.278179	0.748721	0.734227							0.228355	1.88032	2.0679				2.0679	0.321119	1.88032
	0.276039	0.794262	1.3781							0.159848	1.98006	2.09209				2.09209	0.209621	1.98006
	0.127017	0.866593	1.41651							0.427908	2.39553	2.12154				2.12154	0.275768	2.39553
	0.176863	1.27467	1.46456							0.163824	2.13974	2.29989				2.29989	0.392993	2.13974
	1	0.920608	1.00689							0.231515	1.81365	2.37151				2.37151	0.308436	1.81365
	1	1.35786	1.18452							0.379121	2.02211	2.46882				2.46882	0.275768	2.02211
	0.298217	2.30617	1.72899							0.380641	2.49009	2.54854				2.54854	0.450676	2.49009
	1	1.64608	1.98179							0.499471	0.847957	0.381231				0.381231	0.0398691	0.847957
	0.335437	1.61546	2.01347							0.188092	0.776812	0.533429				0.533429	0.547923	0.776812
	1	1.42794	2.04893							0.0905729	0.757896	0.745159				0.745159	0.0849252	0.757896
	0.822933	1.86447	1.9735							0.289119	0.804048	1.3982				1.3982	0.457867	0.804048
	0.381966	1.99599	1.98829							0.431764	0.868933	1.43737				1.43737	0.75307	0.868933
	0.517638	2.34955	2.0056							0.570171	1.28376	1.48634				1.48634	0.00400699	1.28376
	0.278179	2.0708	2.18668							0.518946	0.943368	1.17458				1.17458	0.105416	0.943368
	0.414214	1.73649	2.25226							0.621146	0.929333	1.02363				1.02363	0.172303	0.929333
	0.540575	1.97243	2.34316							0.707187	1.37166	1.20394				1.20394	0.131809	1.37166
	0.253709	2.44623	2.41761							0.298333	2.31954	1.7558				1.7558	0.188308	2.31954
	0.223888	0.365583	0.158561							1	1.66441	2.01232				2.01232	0.190106	1.66441
	0.278179	0.33501	0.366781							0.326551	1.63178	2.04485				2.04485	0.07336	1.63178
	0.276039	0.51608	1.00235							0.468937	1.44776	2.0812				2.0812	0.18014	1.44776
	0.127017	1.47762	1.04208							0.30867	1.88471	2.00525				2.00525	0.1689	1.88471
	0.176863	1.6461	1.09393							0.334704	2.01454	2.02068				2.02068	0.0393186	2.01454
	1	0.85618	0.797307							0.499116	2.369	2.03879				2.03879	0.105416	2.369
	1	0.77087	0.933932							0.515775	2.09359	2.22261				2.22261	0.314194	2.09359
	0.298217	1.86286	1.38803							0.502729	1.75856	2.28951				2.28951	0.15126	1.75856
	1	1.21635	1.63377							0.45867	1.99785	2.38215				2.38215	0.105416	1.99785
	0.335437	1.22411	1.67608							0.402382	2.47151	2.45803				2.45803	0.38871	2.47151
	1	1.27977	1.72282							0.386595	0.370656	0.161024				0.161024	0.501834	0.370656
	0.822933	1.44856	1.67564							0.465586	0.339659	0.372381				0.372381	0.121506	0.339659
	0.381966	1.57774	1.71056							0.451141	0.522575	1.01697				1.01697	0.413397	0.522575
	0.517638	1.94291	1.75841							0.199037	1.48647	1.05748				1.05748	0.701963	1.48647
	0.278179	1.67729	1.92294							0.605	1.65652	1.11033				1.11033	0.0438831	1.65652
	0.414214	1.42997	2.00126							0.307624	1.4468	0.845414				0.845414	0.145898	1.4468
	0.540575	1.64057	2.10556							0.630091	0.866758	0.810927				0.810927	0.208242	0.866758
	0.253709	2.05039	2.19181							0.917311	0.778371	0.949731				0.949731	0.17047	0.778371
	0.0511086	0.425768	0.2095							0.477618	1.87339	1.40994				1.40994	0.223195	1.87339
	0.0491158	0.44025	0.85813							0.901659	1.23063	1.6593				1.6593	0.219228	1.23063
	0.0941923	1.4398	0.891701							0.614704	1.23735	1.70262				1.70262	0.111715	1.23735
	0.0452333	1.60054	0.939199							0.54496	1.29531	1.75043				1.75043	0.213899	1.29531
	0.634137	0.979221	0.692195							0.492044	1.46502	1.70314				1.70314	0.205064	1.46502
	0.634137	0.745365	0.806695							0.459309	1.59319	1.73897				1.73897	0.0793121	1.59319
	0.069677	1.90051	1.23022							0.592865	1.9597	1.78802				1.78802	0.145898	1.9597
	0.634137	1.27764	1.47531							0.606048	1.69655	1.95508				1.95508	0.328654	1.69655
	0.103757	1.34567	1.51853							0.595723	1.44855	2.03488				2.03488	0.188602	1.44855
	0.634137	1.42773	1.56697							0.56096	1.6622	2.14109				2.14109	0.145898	1.6622
	0.505846	1.55095	1.52627							0.554563	2.07249	2.22893				2.22893	0.401094	2.07249
	0.145625	1.64401	1.56676							0.0983237	0.432048	0.212659				0.212659	0.501319	0.432048
	0.263243	2.02885	1.62405							0.238557	0.446498	0.870554				0.870554	0.0823019	0.446498
	0.0511086	1.81308	1.78262							0.416445	1.44779	0.904783				0.904783	0.376055	1.44779
	0.174174	1.53764	1.86464							0.564607	1.61017	0.953204				0.953204	0.552656	1.61017
	0.282497	1.74388	1.97286							0.491851	1.46915	0.689952				0.689952	0.678803	1.46915
	0.0282184	2.14919	2.06267							0.615503	0.991325	0.704015				0.704015	0.699678	0.991325
	0.00198782	0.302198	0.66066							0.760035	0.7525	0.820438				0.820438	0.686988	0.7525
	0.146004	1.44447	0.686678							0.324493	1.91174	1.24969				1.24969	0.704739	1.91174
	0.0965651	1.72424	0.730349							1	1.29283	1.49837				1.49837	0.703394	1.29283
	0.564726	0.723024	0.625128							0.396722	1.3608	1.54262				1.54262	0.614512	1.3608
	0.564726	0.686599	0.689382							0.460786	1.44536	1.59215				1.59215	0.70159	1.44536
	0.0185024	1.76423	1.03							0.220031	1.56898	1.55143				1.55143	0.698605	1.56898
	0.564726	1.03863	1.27089							0.241265	1.66069	1.59292				1.59292	0.595174	1.66069
	0.0523707	1.06217	1.31895							0.413	2.04715	1.65152				1.65152	0.678803	2.04715
	0.564726	1.11527	1.3731							0.432851	1.8344	1.81255				1.81255	0.730073	1.8344
	0.443278	1.28373	1.34938							0.417307	1.55766	1.89609				1.89609	0.693063	1.55766
	0.0938181	1.39982	1.40212							0.364709	1.76693	2.00627				2.00627	0.678803	1.76693
	0.209318	1.79862	1.47826							0.434777	2.17286	2.09771				2.09771	0.739636	2.17286
	0	1.52219	1.62409							0.238595	0.305507	0.670153				0.670153	0.413749	0.305507
	0.121979	1.23916	1.713							0.404049	1.45275	0.696684				0.696684	0.805303	1.45275
	0.228095	1.4499	1.82817							0.565896	1.7365	0.741206				0.741206	0.0824145	1.7365
	0.0228573	1.88615	1.92412							0.493462	1.3835	0.508376				0.508376	0.138688	1.3835
	0.143974	1.48127	0.106588							0.616812	0.731399	0.635565				0.635565	0.200851	0.731399
	0.0945592	1.67932	0.219446							0.703501	0.692527	0.701154				0.701154	0.163175	0.692527
	0.56735	0.98174	1.00354							0.255455	1.77243	1.04645				1.04645	0.215777	1.77243
	0.56735	0.722547	0.9144							1	1.04979	1.29088				1.29088	0.217844	1.04979
	0.020491	1.85981	0.686835							0.312535	1.07234	1.34003				1.34003	0.105399	1.07234
	0.56735	1.16536	0.832379							0.462678	1.12791	1.39536				1.39536	0.20841	1.12791
	0.0543642	1.24589	0.931911							0.240403	1.29719	1.37186				1.37186	0.197679	1.29719
	0.56735	1.32942	1.03279							0.259451	1.41179	1.42575				1.42575	0.0732359	1.41179
	0.445658	1.43747	1.13477							0.432786	1.81239	1.50343				1.50343	0.138688	1.81239
	0.0958238	1.49435	1.25094							0.451894	1.5386	1.65156				1.65156	0.335362	1.5386
	0.211394	1.93001	1.41029							0.436932	1.25462	1.74208				1.74208	0.181256	1.25462
	0.00198782	1.69689	1.47826							0.386323	1.46846	1.85929				1.85929	0.138688	1.46846
	0.123997	1.41297	1.59237							0.417501	1.90516	1.95694				1.95694	0.406847	1.90516
	0.230188	1.60202	1.72977							0.405581	1.49024	0.10841				0.10841	0.372963	1.49024
	0.0208685	2.02188	1.84548							0.534786	1.69125	0.223197				0.223197	0.462419	1.69125
	0.0487513	0.867301	0.112858							0.362852	1.51688	0.601712				0.601712	0.582876	1.51688
	0.774597	1.5559	0.958549							0.476274	0.992719	1.01849				1.01849	0.610136	0.992719
	0.774597	2.06874	0.851331							0.758602	0.728505	0.928484				0.928484	0.593566	0.728505
	0.164952	3.09071	0.580248							0.507048	1.86936	0.698578				0.698578	0.616741	1.86936
	0.774597	2.28757	0.730825							0.830119	1.17745	0.846422				0.846422	0.614986	1.17745
	0.199903	2.26715	0.827526							0.351297	1.25797	0.947749				0.947749	0.524357	1.25797
	0.774597	1.74308	0.926983							0.318314	1.34401	1.05041				1.05041	0.612632	1.34401
	0.630059	2.48727	1.02883							0.261234	1.45227	1.15414				1.15414	0.608735	1.45227
	0.243153	2.69724	1.14646							0.131539	1.5072	1.27221				1.27221	0.503206	1.5072
	0.366523	3.05004	1.30878							0.45321	1.94529	1.43406				1.43406	0.582876	1.94529
	0.146004	2.65792	1.37316							0.312251	1.71489	1.50343				1.50343	0.649789	1.71489
	0.272842	2.24852	1.48778							0.293533	1.42965	1.61945				1.61945	0.6015	1.42965
	0.386987	2.47594	1.6256							0.40857	1.62153	1.75914				1.75914	0.582876	1.62153
	0.122737	3.06667	1.74178							0.333502	2.0421	1.87677				1.87677	0.662256	2.0421
	0.699433	2.08405	0.922016							0.551721	0.877625	0.114787				0.114787	0.758353	0.877625
	0.699433	2.30658	0.794744							0.328871	0.584013	0.543368				0.543368	0.901499	0.584013
	0.115274	3.4536	0.46739							0.629242	1.56397	0.972627				0.972627	0.761429	1.56397
	0.699433	2.7194	0.625127							0.915553	2.08162	0.864223				0.864223	0.904051	2.08162
	0.149693	2.73364	0.717707							0.508446	3.10475	0.590168				0.590168	0.762805	3.10475
	0.699433	2.34668	0.815177							0.89938	2.30461	0.743105				0.743105	0.909159	2.30461
	0.563984	2.95664	0.916811							0.528764	2.28249	0.841567				0.841567	0.821803	2.28249
	0.192124	3.11534	1.0363							0.530437	1.76191	0.942789				0.942789	0.74656	1.76191
	0.312193	3.50776	1.20226							0.439068	2.50624	1.04638				1.04638	0.769565	2.50624
	0.0965651	3.16186	1.26214							0.437556	2.7151	1.16592				1.16592	0.806105	2.7151
	0.221149	2.79115	1.37736							0.6296	3.069	1.33079				1.33079	0.901499	3.069
	0.331973	3.01176	1.51567							0.641854	2.67933	1.39652				1.39652	0.917447	2.67933
	0.0735455	3.56464	1.63239							0.632258	2.26901	1.51305				1.51305	0.905944	2.26901
	0	1.05836	0.208035							0.599868	2.49973	1.65317				1.65317	0.901499	2.49973
	0.540575	1.63445	0.914764							0.486173	3.09072	1.77129				1.77129	0.599128	3.09072
	0	0.997945	1.17244							0.311148	1.40422	0.500131				0.500131	0.101366	1.40422
	0.497637	0.833102	1.15578							0.407621	2.09998	0.935379				0.935379	0.168733	2.09998
	0	0.834064	1.15107							0.466481	2.32257	0.80655				0.80655	0.127952	2.32257
	0.0971329	1.10837	1.01465							0.562307	3.47329	0.475381				0.475381	0.185548	3.47329
	0.447214	1.31579	1.00157							0.524876	2.74248	0.635564				0.635564	0.188004	2.74248
	0.317837	1.56481	0.999915							0.299676	2.75566	0.729854				0.729854	0.0695226	2.75566
	0.564726	1.25149	1.18648							0.314228	2.37261	0.829066				0.829066	0.177998	2.37261
	0.414214	0.998073	1.24676							0.609086	2.98212	0.932443				0.932443	0.165306	2.98212
	0.298217	1.24342	1.33633							0.496721	3.13945	1.05387				1.05387	0.0353061	3.13945
	0.595267	1.65124	1.41271							0.754296	3.53357	1.22242				1.22242	0.101366	3.53357
	0.540575	1.27603	0.719071							0.525414	3.19012	1.28359				1.28359	0.312596	3.19012
	0	0.704077	0.972973							0.589856	2.8187	1.40073				1.40073	0.147542	2.8187
	0.497637	0.872114	0.950588							0.737246	3.04241	1.54135				1.54135	0.101366	3.04241
	0	1.34115	0.943245							0.652655	3.59566	1.66				1.66	0.387343	3.59566
	0.0971329	0.988405	0.810041							0.291905	1.25724	0.435291				0.435291	0.0990195	1.25724
	0.447214	0.996807	0.806381							0.538485	1.96837	0.327887				0.327887	0.0344623	1.96837
	0.317837	1.40249	0.827112							0.496685	2.85827	0.586373				0.586373	0.119489	2.85827
	0.564726	1.28073	1.00242							0.491301	2.02962	0.849177				0.849177	0.121771	2.02962
	0.414214	1.12884	1.07225							0.319005	1.96813	0.871251				0.871251	0.0875415	1.96813
	0.298217	1.26608	1.17232							0.205244	1.33829	0.908066				0.908066	0.11044	1.33829
	0.595267	1.52993	1.25798							0.514954	2.18096	0.864218				0.864218	0.0928511	2.18096
	0.540575	1.04935	0.261596							0.318987	2.44691	0.918939				0.918939	0.0658243	2.44691
	0.0338355	1.02624	0.289006							0.610036	2.74579	1.01052				1.01052	0	2.74579
	0.540575	1.92376	0.359215							0.367339	2.3103	1.14721				1.14721	0.26267	2.3103
	0.42132	0.987605	0.457338							0.433067	1.8969	1.24217				1.24217	0.0632943	1.8969
	0.0751851	0.713843	0.591007							0.580569	2.12729	1.3648				1.3648	0	2.12729
	0.190079	0.586475	0.780335							0.572919	2.73207	1.46799				1.46799	0.344751	2.73207
	0.0185024	1.08429	0.807824							0.450683	1.07119	0.211166				0.211166	0.125718	1.07119
	0.103244	1.37758	0.926352							0.650536	1.64235	0.927984				0.927984	0.0208851	1.64235
	0.208712	1.37482	1.06693							0.464087	1.01122	1.18945				1.18945	0.186769	1.01122
	0.0413772	0.977445	1.18626							0.360763	0.842664	1.17278				1.17278	0.165172	0.842664
	0.497637	0.334593	0.130992							0.174075	0.844805	1.16828				1.16828	0.0112967	0.844805
	0	0.985511	0.256913							0.553763	1.12229	1.03036				1.03036	0.0061122	1.12229
	0.0971329	0.314967	0.48526							0.425899	1.32873	1.0175				1.0175	0.147006	1.32873
	0.447214	0.490348	0.639929							0.611935	1.57719	1.01638				1.01638	0.0990195	1.57719
	0.317837	0.879922	0.852444							0.348867	1.26712	1.20577				1.20577	0.311657	1.26712
	0.564726	0.618248	0.813316							0.419738	1.0135	1.26729				1.26729	0.145389	1.0135
	0.414214	0.496841	0.933614							0.579862	1.26235	1.35858				1.35858	0.0990195	1.26235
	0.298217	0.589397	1.07302							0.61108	1.66964	1.43642				1.43642	0.244972	1.66964
	0.595267	0.890182	1.19367							0.775935	1.28305	0.729395				0.729395	0.106027	1.28305
	0.497637	0.90594	0.125935							0.263204	0.713019	0.987019				0.987019	0.0869434	0.713019
	0.382038	0.295429	0.365122							0.328227	0.882882	0.964511				0.964511	0.0553419	0.882882
	0.0412448	0.540725	0.51963							0.437491	1.35259	0.957327				0.957327	0.136596	1.35259
	0.155245	0.808219	0.733595							0.898224	1.00063	0.822676				0.822676	0.119849	1.00063
	0.0523707	0.490763	0.684136							0.717205	1.00795	0.819387				0.819387	0.0941921	1.00795
	0.0691666	0.462274	0.804076							1	1.41582	0.840956				0.840956	0.0344623	1.41582
	0.17365	0.605505	0.943025							0.691896	1.29653	1.01894				1.01894	0.281895	1.29653
	0.0753181	0.856956	1.06354							0.781756	1.14236	1.09013				1.09013	0.0917956	1.14236
	0.0971329	1.01409	0.25808							1	1.28223	1.19206				1.19206	0.0344623	1.28223
	0.447214	1.36661	0.408795							0.912629	1.54776	1.27929				1.27929	0.361122	1.54776
	0.317837	1.62201	0.622589							0.890188	1.05274	0.265467				0.265467	0.165628	1.05274
	0.564726	1.06619	0.5602							0.560649	1.02957	0.293641				0.293641	0.145585	1.02957
	0.414214	0.651067	0.679609							0.582828	1.92955	0.365247				0.365247	0.0273068	1.92955
	0.298217	0.844403	0.817984							0.377698	0.991954	0.465071				0.465071	0.0269627	0.991954
	0.595267	1.49199	0.938327							0.446062	0.718451	0.600846				0.600846	0.165453	0.718451
	0.335507	0.407363	0.154812							0.371835	0.593022	0.793059				0.793059	0.119489	0.593022
	0.214095	0.66145	0.368487							0.39439	1.09139	0.821441				0.821441	0.32351	1.09139
	0.443278	0.307477	0.351154							0.376737	1.38282	0.941925				0.941925	0.163903	1.38282
	0.304817	0.412591	0.470823							0.316558	1.38224	1.08484				1.08484	0.119489	1.38224
	0.195423	0.425851	0.611996							0.595406	0.988238	1.20614				1.20614	0.254844	0.988238
	0.470906	0.614916	0.73227							0.562998	0.33939	0.133157				0.133157	0.129632	0.33939
	0.113275	0.49342	0.214191							0.481816	0.990482	0.261153				0.261153	0.19266	0.990482
	0.0938181	0.576381	0.230845							1	0.318501	0.492827				0.492827	0.183459	0.318501
	0.0278424	0.779389	0.341466							0.788702	0.493046	0.649887				0.649887	0.167862	0.493046
	0.131464	0.752093	0.479428							1	0.884762	0.865622				0.865622	0.121771	0.884762
	0.116926	0.610489	0.597056							0.659034	0.625596	0.826448				0.826448	0.320362	0.625596
	0.209318	0.617633	0.209532							0.757682	0.501354	0.948723				0.948723	0.166308	0.501354
	0.0851642	1.01644	0.246852							1	0.596549	1.09045				1.09045	0.121771	0.596549
	0.0179219	0.944684	0.349922							1	0.8989	1.21308				1.21308	0.39399	0.8989
	0.233291	0.414678	0.450325							0.262067	0.908589	0.12801				0.12801	0.175273	0.908589
	0.121979	0.482794	0.120933							0.571193	0.299841	0.370691				0.370691	0.159732	0.299841
	0.228095	0.411565	0.262014							0.400033	0.54495	0.527587				0.527587	0.036042	0.54495
	0.0228573	0.46049	0.382873							0.746614	0.812401	0.744796				0.744796	0.0875415	0.812401
	0.103244	0.250466	0.141286							0.507304	0.49727	0.695129				0.695129	0.310565	0.49727
	0.145241	0.864999	0.262014							0.574376	0.466558	0.817041				0.817041	0.134588	0.466558
	0.252268	0.70502	0.120933							0.728125	0.613746	0.958303				0.958303	0.0875415	0.613746
										0.565949	0.866328	1.08079				1.08079	0.385605	0.866328
										0.371135	1.0178	0.261882				0.261882	0.0174101	1.0178
										0.258893	1.37164	0.414918				0.414918	0.157461	1.37164
										0.5351	1.62683	0.631954				0.631954	0.11044	1.62683
										0.265654	1.0704	0.569146				0.569146	0.316137	1.0704
										0.336668	0.65447	0.69052				0.69052	0.155877	0.65447
										0.495185	0.850602	0.8312				0.8312	0.11044	0.850602
										0.457258	1.49908	0.953521				0.953521	0.233835	1.49908
										0.18289	0.409728	0.157205				0.157205	0.14137	0.409728
										0.227761	0.66384	0.37412				0.37412	0.0928511	0.66384
										0.295974	0.311273	0.357046				0.357046	0.309143	0.311273
										0.234508	0.414088	0.478685				0.478685	0.139736	0.414088
										0.150795	0.429556	0.622202				0.622202	0.0928511	0.429556
										0.353548	0.620594	0.744454				0.744454	0.251019	0.620594
										0.352614	0.49711	0.217439				0.217439	0.0658243	0.49711
										0.18168	0.581633	0.234792				0.234792	0.297325	0.581633
										0.154432	0.782444	0.347275				0.347275	0.115066	0.782444
										0.296678	0.756398	0.487544				0.487544	0.0658243	0.756398
										0.448912	0.617798	0.607116				0.607116	0.374289	0.617798
										0.288766	0.619895	0.212692				0.212692	0.26267	0.619895
										0.224879	1.01908	0.250913				0.250913	0.0632943	1.01908
										0.131326	0.947822	0.355877				0.355877	0	0.947822
										0.372947	0.419349	0.458024				0.458024	0.344751	0.419349
										0.0704638	0.485156	0.12292				0.12292	0.199198	0.485156
										0.220229	0.41432	0.266344				0.266344	0.26267	0.41432
										0.565713	0.464056	0.389187				0.389187	0.286895	0.464056
										0.147477	0.253961	0.143632				0.143632	0.0632943	0.253961
										0.553651	0.869209	0.266344				0.266344	0.280305	0.869209
										0.512775	0.707269	0.12292				0.12292	0.344751	0.707269

## Sheet: Fig5
		TREE	SHRUB	HERB
	PE	11.56	19.69	16.62
	S	13.55	7.4	7.52
	SE	8.46	11.17	26.61
	1-PE-S-SE	66.43	61.74	49.25

## Sheet: Fig6
			SWC	SSC	SOC	TN	TP
		TREE	8.8	0.92	6.28	8.26	1.16
		SHRUB	41.53	52.54	32.68	38.88	30.78
		HERB	57.54	47.24	45.99	49.91	39.07
